# Supplementary material for: Preparation and Characterization of Double-Network Composite Hydrogels with Carboxymethyl Pachymaran in Promoting Wound Healing
Source: Foods. 2026 Apr 8;15(8):1285. doi: 10.3390/foods15081285 (PMC13115381; doi:10.3390/foods15081285)
Supplement: Supplementary file 1 [file foods-15-01285-s001.zip]

Archive with 1 entries (1 files):
- foods-4217099-supplementary.pdf
